# Supplementary material for: Artificial Intelligence Applied to Improve Scientific Reviews: The Antibacterial Activity of Cistus Plants as Proof of Concept
Source: Antibiotics (Basel). 2023 Feb 4;12(2):327. doi: 10.3390/antibiotics12020327 (PMC9952093; doi:10.3390/antibiotics12020327)
Supplement: Supplementary file 1 [file antibiotics-12-00327-s001.zip]

Archive with 1 entries (1 files):
- antibiotics-2173597-supplementary.pdf
